# Supplementary material for: Association Between Organophosphate Flame Retardant Exposure and Trouble Sleeping: Integrating Epidemiological Evidence with Mechanistic Insights
Source: Int J Mol Sci. 2026 Feb 18;27(4):1934. doi: 10.3390/ijms27041934 (PMC12940232; doi:10.3390/ijms27041934)
Supplement: Supplementary file 1 [file ijms-27-01934-s001.zip]

Archive with 1 entries (1 files):
- ijms-4102122-supplementary.pdf
